# Supplementary material for: A Two-Step Feature Selection Radiomic Approach to Predict Molecular Outcomes in Breast Cancer
Source: Sensors (Basel). 2023 Jan 31;23(3):1552. doi: 10.3390/s23031552 (PMC9921618; doi:10.3390/s23031552)
Supplement: Supplementary file 1 [file sensors-23-01552-s001.zip]

Archive with 1 entries (1 files):
- sensors-2029658-supplementary.pdf
